# Supplementary material for: Controlling Noncollinear Ferromagnetism in van der Waals Metal–Organic Magnets
Source: J Am Chem Soc. 2024 Jul 2;146(28):19146–59. doi: 10.1021/jacs.4c04102 (PMC11258693; doi:10.1021/jacs.4c04102)
Supplement: Supplementary file 1 — ja4c04102_si_001.zip [file ja4c04102_si_001.zip]

Archive with 4 entries (4 files):
- CIFs.zip
- __MACOSX/._CIFs.zip
- MCl2L_SI.pdf
- __MACOSX/._MCl2L_SI.pdf
